# Supplementary material for: Comprehensive Analysis of Clinical Trials Registration for Lupus Nephritis Therapy on ClinicalTrials.gov
Source: Front Med (Lausanne). 2021 Jun 17;8:680302. doi: 10.3389/fmed.2021.680302 (PMC8248800; doi:10.3389/fmed.2021.680302)
Supplement: Supplementary file 1 [file Table_1.XLSX]

## Sheet: Figure 1 and 2
NCT number	Study type	Study start date	Observation period (month	Enrollment	age	Sex/gender	Recruitment status
NCT00368264	Interventional	2006	13	1	> = 18	All	Terminated
NCT01541670	Interventional	2011	5	4	> = 18	All	Terminated
NCT02682407	Interventional	2016	26	54	> = 18	All	Recruiting
NCT01085097	Interventional	2010	6	47	> = 18	All	Completed
NCT02176486	Interventional	2014	6	12	> = 18	All	Terminated
NCT00089804	Interventional	2004	13	943	All	All	Terminated
NCT00035308	Interventional	2002	0	330	All	All	Completed
NCT00377637	Interventional	2005	6	370	All	All	Completed
NCT00573157	Interventional	2007	13	6	All	All	Terminated
NCT00423098	Interventional	2007	6	81	> = 18	All	Completed
NCT01714817	Interventional	2013	12	695	> = 18	All	Completed
NCT01639339	Interventional	2012	26	448	> = 18	All	Completed
NCT00430677	Interventional	2007	12	423	> = 18	All	Terminated
NCT00818948	Interventional	2009	7	56	> = 18	All	Completed
NCT02770170	Interventional	2016	13	121	> = 18	All	Completed
NCT02547922	Interventional	2015	13	147	> = 18	All	Active, not recruiting
NCT03385564	Interventional	2018	13	69	> = 18	All	Active, not recruiting
NCT01273389	Interventional	2011	6	25	> = 18	All	Completed
NCT01499355	Interventional	2012	13	276	> = 18	All	Terminated
NCT04221477	Interventional	2020	19	250	> = 18	All	Recruiting
NCT04181762	Interventional	2020	26	460	> = 18	All	Recruiting
NCT03393013	Interventional	2018	9	124	> = 18	All	Recruiting
NCT02141672	Interventional	2014	12	265	> = 18	All	Completed
NCT03610516	Interventional	2018	12	60	> = 18	All	Recruiting
NCT03021499	Interventional	2017	13	358	> = 18	All	Completed
NCT03943147	Interventional	2019	18	78	> = 18	All	Recruiting
NCT04376827	Interventional	2020	15	60	> = 18	All	Recruiting
NCT02550652	Interventional	2015	13	126	> = 18	All	Active, not recruiting
NCT01930890	Interventional	2013	27	87	> = 18	All	Terminated
NCT04108611	Interventional	2019	12	90	> = 18	All	Completed
NCT04424602	Interventional	2020	6	40	> = 18	Female	Not yet recruiting
NCT03687905	Observational	2018	12	60	<18	All	Unknown status
NCT00298506	Interventional	2005	18	120	All	Female	Completed
NCT03200002	Interventional	2014	6	49	All	All	Completed
NCT03828071	Interventional	2011	7y	22	All	All	Completed
NCT04318600	Interventional	2014	15	16	All	All	Completed
NCT03214731	Interventional	2019	6	90	All	All	Recruiting
NCT00615173	Interventional	2006	0	81	All	All	Completed
NCT01288664	Interventional	2011	6	0	All	All	Withdrawn
NCT01328834	Interventional	2011	6	20	All	All	Completed
NCT01207297	Interventional	2003	12	40	All	All	Completed
NCT00698191	Interventional	2007	24	20	All	All	Unknown status
NCT02645565	Interventional	2015	12	75	All	All	Completed
NCT00268567	Interventional	2002	6		All	All	Completed
NCT01042457	Interventional	2009	6	24	All	All	Completed
NCT01015456	Interventional	2010	12	59	All	All	Terminated
NCT00429377	Interventional	2003	7	64	All	All	Completed
NCT01539902	Interventional	2012	6	25	All	All	Unknown status
NCT00569101	Interventional	2007	6	9	> = 18	All	Unknown status
NCT02630628	Interventional	2015	24	200	> = 18	All	Recruiting
NCT02514967	Interventional	2016	13	3	> = 18	All	Terminated
NCT00705367	Interventional	2008	11	13	> = 18	All	Completed
NCT00125307	Interventional	2004	12	20	> = 18	All	Completed
NCT00371319	Interventional	2005	60	150	> = 18	All	Completed
NCT04146220	Interventional	2018	6	32	> = 18	All	Completed
NCT03458156	Interventional	2017	12	30	> = 18	All	Unknown status
NCT02457221	Interventional	2015	6	314	> = 18	All	Completed
NCT00881309	Interventional	2009	24	94	> = 18	All	Completed
NCT00659217	Interventional	2008	5	20	> = 18	All	Unknown status
NCT03580291	Interventional	2018	6	230	> = 18	All	Not yet recruiting
NCT00935389	Interventional	2009	48	44	> = 18	All	Completed
NCT01863641	Interventional	2013	12	50	> = 18	All	Unknown status
NCT02936375	Interventional	2017	13	120	> = 18	All	Recruiting
NCT03054545	Interventional	2017	13	30	> = 18	All	Unknown status
NCT01172002	Interventional	2010	24	200	> = 18	All	Unknown status
NCT01646736	Interventional	2012	6	130	> = 18	All	Unknown status
NCT01056237	Interventional	2010	18	206	> = 18	All	Completed
NCT00404794	Interventional	2005	24	20	> = 18	All	Completed
NCT00302549	Interventional	2004	6	61	> = 18	Female	Completed
NCT03920059	Interventional	2019	60	90	> = 18	All	Recruiting
NCT00876616	Interventional	2009	6	362	> = 18	All	Completed
NCT01342016	Interventional	2011	6	84	> = 18	All	Terminated
NCT00508898	Interventional	2008	12	0	> = 18	All	Withdrawn
NCT03174587	Interventional	2017	1	7	> = 18	All	Completed
NCT02256150	Interventional	2014	13	250	> = 18	All	Completed
NCT00425438	Interventional	2007	12	52	> = 18	All	Terminated
NCT02949973	Interventional	2015	12	10	> = 18	All	Completed
NCT01203709	Interventional	2010	12	20	> = 18	All	Completed
NCT01206569	Interventional	2010	6	2	> = 18	All	Completed
NCT01316133	Interventional	2011	6	37	> = 18	All	Terminated
NCT02949349	Interventional	2015	6	32	> = 18	All	Completed
NCT01226147	Interventional	2010	7	20	> = 18	All	Unknown status
NCT01580865	Interventional	2012	12	84	All	All	Completed
NCT01861561	Interventional	2013	6	43	<18	All	Terminated
NCT04522505	Observational	2017	57	7	All	All	Active, not recruiting
NCT02453997	Observational	2012	6	150	> = 18	All	Unknown status
NCT01410747	Observational	2007	10y	1484	All	All	Completed
NCT03791827	Observational	2018	5y	1200	<18	All	Recruiting
NCT02954939	Interventional	2017	12	50	> = 18	All	Recruiting
NCT00336414	Interventional	2006	5y	0	<18	All	Withdrawn
NCT01773616	Interventional	2015	24	24	All	All	Terminated
NCT00204022	Interventional	2001	10y	105	All	All	Completed
NCT01673295	Interventional	2014	26	194	All	All	Unknown status
NCT01284725	Interventional	2011	24	200	> = 18	All	Unknown status
NCT03747159	Interventional	2018	25	30	> = 18	All	Recruiting
NCT00539799	Interventional	2007	24	15	> = 18	All	Withdrawn
NCT03673748	Interventional	2020	13	36	> = 18	All	Not yet recruiting
NCT00709722	Interventional	2003	6	21	> = 18	All	Completed
NCT01765842	Interventional	2012	24	9	> = 18	All	Terminated
NCT00976300	Interventional	2002	18	40	> = 18	All	Completed
NCT00050713	Interventional	2002	12	12	All	All	Completed
NCT00626197	Interventional	2008	24	381	All	All	Completed
NCT02226341	Interventional	2014	6	20	All	All	Recruiting
NCT00774852	Interventional	2008	13	137	All	All	Completed
NCT00282347	Interventional	2006	13	144	All	All	Completed
NCT00404157	Interventional	2006	13	0	All	All	Withdrawn
NCT01845740	Interventional	2015	24	30	> = 18	All	Unknown status
NCT00094380	Interventional	2004	3	6	> = 18	All	Completed
NCT03453619	Interventional	2018	12	21	> = 18	All	Active, not recruiting
NCT01169857	Interventional	2010	12	0	> = 18	All	Withdrawn
NCT02260934	Interventional	2015	24	43	> = 18	All	Completed
NCT01369628	Interventional	2011	9	1	> = 18	All	Terminated
NCT01299922	Interventional	2011	36	0	> = 18	All	Withdrawn
NCT02074020	Interventional	2015	13	0	> = 18	All	Withdrawn
NCT01926054	Interventional	2013	12	0	> = 18	All	Withdrawn
NCT00908986	Interventional	2008	12	0	> = 18	All	Withdrawn
NCT04128579	Interventional	2019	9	56	> = 18	All	Recruiting
NCT03597464	Interventional	2018	37	216	> = 18	All	Active, not recruiting
NCT00447265	Interventional	2008	9	1	> = 18	All	Terminated
NCT04564339	Interventional	2020	13	120	> = 18	All	Not yet recruiting
NCT03859570	Interventional	2020	9	40	> = 18	All	Not yet recruiting
NCT00001789	Interventional	1999	0	20	All	All	Completed
NCT00001676	Interventional	1998	24	15	All	All	Completed
NCT00441220	Observational	2006	0	60	> = 18	All	Unknown status
NCT02081183	Interventional	2006	18	16	> = 18	All	Terminated
NCT03917797	Interventional	2019	12	39	> = 18	All	Recruiting

## Sheet: Figure 3
NCT number	Phases	Allocation	Intervention Model	Masking	Arm
NCT00368264	Phase 2|Phase 3	Randomized	Parallel Assignment	Triple	2
NCT01541670	Phase 1	N/A	Single Group Assignment	None	2
NCT02682407	Phase 2	N/A	Single Group Assignment	None	1
NCT01085097	Phase 2	Randomized	Parallel Assignment	Triple	3
NCT02176486	Phase 1	Randomized	Parallel Assignment	Triple	5
NCT00089804	Phase 3	Randomized	Parallel Assignment	Triple	3
NCT00035308	Phase 3	Randomized	Parallel Assignment	Double	2
NCT00377637	Phase 3	Randomized	Parallel Assignment	None	2
NCT00573157	Phase 2|Phase 3	Randomized	Parallel Assignment	Double	2
NCT00423098	Phase 2	Randomized	Parallel Assignment	None	2
NCT01714817	Phase 3	Randomized	Parallel Assignment	Quadruple	2
NCT01639339	Phase 3	Randomized	Parallel Assignment	Quadruple	2
NCT00430677	Phase 2|Phase 3	Randomized	Parallel Assignment	Double	4
NCT00818948	Phase 1	Randomized	Single Group Assignment	Quadruple	2
NCT02770170	Phase 2	Randomized	Parallel Assignment	Double	4
NCT02547922	Phase 2	Randomized	Parallel Assignment	Quadruple	3
NCT03385564	Phase 2	Randomized	Parallel Assignment	Double	2
NCT01273389	Phase 2	Randomized	Parallel Assignment	Triple	2
NCT01499355	Phase 2	Randomized	Parallel Assignment	Double	3
NCT04221477	Phase 3	Randomized	Parallel Assignment	Double	2
NCT04181762	Phase 3	Randomized	Parallel Assignment	Quadruple	2
NCT03393013	Phase 1|Phase 2	Randomized	Sequential Assignment	Quadruple	1
NCT02141672	Phase 2	Randomized	Parallel Assignment	Quadruple	3
NCT03610516	Phase 2	Randomized	Parallel Assignment	Double	2
NCT03021499	Phase 3	Randomized	Parallel Assignment	Quadruple	2
NCT03943147	Phase 2	Randomized	Parallel Assignment	Triple	3
NCT04376827	Phase 2	Randomized	Parallel Assignment	Double	2
NCT02550652	Phase 2	Randomized	Parallel Assignment	Double	2
NCT01930890	Phase 2	Randomized	Parallel Assignment	Triple	2
NCT04108611	Not Applicable	Non-Randomized	Parallel Assignment	None	2
NCT04424602	Phase 4	Randomized	Parallel Assignment	Single	2
NCT00298506	Not Applicable	Randomized	Parallel Assignment	None	1
NCT03200002	Phase 2	Randomized	Parallel Assignment	None	2
NCT03828071	Not Applicable	N/A	Single Group Assignment	None	1
NCT04318600	Phase 1	Non-Randomized	Parallel Assignment	Single	2
NCT03214731	Phase 4	Randomized	Parallel Assignment	Quadruple	3
NCT00615173	Phase 3	Randomized	Parallel Assignment	None	2
NCT01288664	Phase 3	Non-Randomized	Single Group Assignment	None	1
NCT01328834	Phase 3	Non-Randomized	Single Group Assignment	None	1
NCT01207297	Phase 1	Non-Randomized	Parallel Assignment	None	2
NCT00698191	Phase 1|Phase 2	Non-Randomized	Single Group Assignment	None	1
NCT02645565	Phase 4	Randomized	Parallel Assignment	None	2
NCT00268567	Phase 2|Phase 3	Non-Randomized	Parallel Assignment	None	2
NCT01042457	Phase 3	N/A	Single Group Assignment	None	1
NCT01015456	Phase 3	Randomized	Parallel Assignment	None	2
NCT00429377	Phase 3	Randomized	Parallel Assignment	Double	2
NCT01539902	Phase 2	Randomized	Parallel Assignment	Double	2
NCT00569101	Phase 2	N/A	Single Group Assignment	None	1
NCT02630628	Phase 4	Randomized	Parallel Assignment	None	2
NCT02514967	Phase 3	Randomized	Parallel Assignment	Quadruple	2
NCT00705367	Phase 1	Randomized	Parallel Assignment	Double	3
NCT00125307	Phase 4	Non-Randomized	Single Group Assignment	None	1
NCT00371319	Phase 4	Randomized	Parallel Assignment	None	2
NCT04146220	Phase 4	Randomized	Parallel Assignment	None	2
NCT03458156	Not Applicable	Randomized	Parallel Assignment	Double	2
NCT02457221	Phase 3	Randomized	Parallel Assignment	None	2
NCT00881309	Not Applicable	Randomized	Parallel Assignment	None	2
NCT00659217	Phase 1|Phase 2	N/A	Single Group Assignment	None	1
NCT03580291	Phase 2	Randomized	Parallel Assignment	Double	2
NCT00935389	Not Applicable	Randomized	Parallel Assignment	None	2
NCT01863641	Phase 2	Randomized	Parallel Assignment	Double	2
NCT02936375	Phase 2	Randomized	Parallel Assignment	None	2
NCT03054545	Not Applicable	N/A	Single Group Assignment	None	1
NCT01172002	Not Applicable	Randomized	Parallel Assignment	None	2
NCT01646736	Phase 2|Phase 3	Randomized	Parallel Assignment	None	2
NCT01056237	Not Applicable	Randomized	Parallel Assignment	None	2
NCT00404794	Phase 3	Randomized	Parallel Assignment	None	2
NCT00302549	Not Applicable	Randomized	Parallel Assignment	None	2
NCT03920059	Phase 4	Randomized	Parallel Assignment	None	2
NCT00876616	Not Applicable	Randomized	Parallel Assignment	None	2
NCT01342016	Phase 3	Randomized	Parallel Assignment	Quadruple	2
NCT00508898	Phase 4	Randomized	Parallel Assignment	None	2
NCT03174587	Phase 1	N/A	Single Group Assignment	None	1
NCT02256150	Phase 3	Randomized	Parallel Assignment	None	2
NCT00425438	Phase 3	Randomized	Parallel Assignment	None	2
NCT02949973	Phase 2	N/A	Single Group Assignment	None	1
NCT01203709	Phase 4	N/A	Single Group Assignment	None	1
NCT01206569	Phase 4	Non-Randomized	Single Group Assignment	None	1
NCT01316133	Phase 4	N/A	Single Group Assignment	None	1
NCT02949349	Phase 2	Randomized	Parallel Assignment	None	3
NCT01226147	Phase 2	N/A	Single Group Assignment	None	1
NCT01580865	Not Applicable	Randomized	Parallel Assignment	None	2
NCT01861561	Phase 4	Randomized	Parallel Assignment	None	2
NCT02954939	Not Applicable	Randomized	Parallel Assignment	None	2
NCT00336414	Phase 3	Randomized	Parallel Assignment	Single	3
NCT01773616	Phase 3	Randomized	Single Group Assignment	None	1
NCT00204022	Phase 3	Randomized	Parallel Assignment	None	2
NCT01673295	Phase 3	Randomized	Parallel Assignment	None	2
NCT01284725	Phase 3	Randomized	Parallel Assignment	None	2
NCT03747159	Phase 2	Randomized	Parallel Assignment	None	2
NCT00539799	Phase 3	Randomized	Parallel Assignment	Quadruple	2
NCT03673748	Phase 2	Randomized	Parallel Assignment	Triple	2
NCT00709722	Phase 1|Phase 2	N/A	Single Group Assignment	None	1
NCT01765842	Phase 3	Randomized	Parallel Assignment	None	2
NCT00976300	Phase 2	Randomized	Parallel Assignment	None	2
NCT00050713	Phase 2	Non-Randomized	Single Group Assignment	None	1
NCT00626197	Phase 3	Randomized	Parallel Assignment	Triple	2
NCT02226341	Phase 4	Randomized	Parallel Assignment	None	2
NCT00774852	Phase 2	Randomized	Parallel Assignment	Double	2
NCT00282347	Phase 3	Randomized	Parallel Assignment	Double	2
NCT00404157	Phase 3	N/A			1
NCT01845740	Phase 1|Phase 2	Randomized	Parallel Assignment	Quadruple	3
NCT00094380	Phase 1|Phase 2	Randomized	Parallel Assignment	None	2
NCT03453619	Phase 2	N/A	Single Group Assignment	None	1
NCT01169857	Phase 4	Non-Randomized	Single Group Assignment	None	1
NCT02260934	Phase 2	Randomized	Parallel Assignment	None	2
NCT01369628	Phase 1	N/A	Single Group Assignment	None	3
NCT01299922	Phase 3	Randomized	Parallel Assignment	None	2
NCT02074020	Phase 3	Randomized	Parallel Assignment	Quadruple	2
NCT01926054	Phase 4	Randomized	Parallel Assignment	None	2
NCT00908986	Not Applicable	Non-Randomized	Single Group Assignment	None	1
NCT04128579	Phase 1	Randomized	Sequential Assignment	Quadruple	2
NCT03597464	Phase 3	Randomized	Parallel Assignment	Quadruple	2
NCT00447265	Phase 2	Randomized	Parallel Assignment	Double	2
NCT04564339	Phase 2	Randomized	Parallel Assignment	Triple	2
NCT03859570	Phase 4	Randomized	Parallel Assignment	Triple	2
NCT00001789	Phase 2	N/A			2
NCT00001676	Phase 1	N/A			2
NCT02081183	Phase 3	Randomized	Parallel Assignment	None	2
NCT03917797	Phase 2	Randomized	Parallel Assignment	Quadruple	2

## Sheet: Figure 4
NCT number	Locations	Study sponsor	Collaborators	Funder type	Data monitoring committee	U.S. FDA-regulated Product	IPD Sharing Statement	Study Results	Publications of the study
NCT00368264	2 continents	University	Has	Other	Not Provided	Not Provided	Not Provided	No Results Available	Yes
NCT01541670	2 continents	Industry	No	Industry	Yes	Not Provided	Not Provided	No Results Available	Not Provided
NCT02682407	2 continents	Industry	No	Industry	No	Yes	Not Provided	No Results Available	Not Provided
NCT01085097	2 continents	Industry	No	Industry	No	Not Provided	Not Provided	No Results Available	Not Provided
NCT02176486	2 continents	Industry	No	Industry	No	Yes	Yes	Has Results	Not Provided
NCT00089804	>2 continents	Industry	No	Industry	Yes	Not Provided	Not Provided	No Results Available	Not Provided
NCT00035308	>2 continents	Industry	No	Industry	Not Provided	Not Provided	Not Provided	No Results Available	Yes
NCT00377637	>2 continents	Industry	Has	Industry	Not Provided	Not Provided	Not Provided	Has Results	Yes
NCT00573157	>2 continents	Industry	Has	Industry	Yes	Not Provided	Not Provided	Has Results	Yes
NCT00423098	>2 continents	Industry	No	Industry	Not Provided	Not Provided	Not Provided	Has Results	Not Provided
NCT01714817	>2 continents	Industry	No	Industry	Yes	Not Provided	Not Provided	Has Results	Not Provided
NCT01639339	>2 continents	Industry	Has	Industry	Yes	Not Provided	Yes	Has Results	Yes
NCT00430677	>2 continents	Industry	No	Industry	Yes	Not Provided	Not Provided	Has Results	Yes
NCT00818948	>2 continents	Industry	No	Industry	No	Not Provided	Not Provided	No Results Available	Not Provided
NCT02770170	>2 continents	Industry	No	Industry	Not Provided	Not Provided	Not Provided	No Results Available	Not Provided
NCT02547922	>2 continents	Industry	Has	Industry	Yes	Yes	Yes	No Results Available	Not Provided
NCT03385564	>2 continents	Industry	No	Industry	Yes	Yes	Not Provided	No Results Available	Not Provided
NCT01273389	>2 continents	Industry	No	Industry	No	Not Provided	Not Provided	No Results Available	Yes
NCT01499355	>2 continents	Industry	No	Industry	Yes	Not Provided	Not Provided	Has Results	Not Provided
NCT04221477	>2 continents	Industry	No	Industry	Yes	Yes	Not Provided	No Results Available	Not Provided
NCT04181762	>2 continents	Industry	No	Industry	Yes	Yes	Undecided	No Results Available	Not Provided
NCT03393013	>2 continents	Industry	No	Industry	Not Provided	Yes	No	No Results Available	Not Provided
NCT02141672	>2 continents	Industry	No	Industry	Yes	Not Provided	Not Provided	No Results Available	Yes
NCT03610516	>2 continents	Industry	No	Industry	Yes	Yes	Not Provided	No Results Available	Not Provided
NCT03021499	>2 continents	Industry	No	Industry	Yes	Yes	No	No Results Available	Yes
NCT03943147	>2 continents	Industry	No	Industry	Yes	Yes	Not Provided	No Results Available	Not Provided
NCT04376827	>2 continents	Industry	No	Industry	Yes	Yes	Yes	No Results Available	Not Provided
NCT02550652	>2 continents	Industry	No	Industry	Not Provided	Not Provided	No	Has Results	Not Provided
NCT01930890	>2 continents	Industry	No	Industry	Yes	Not Provided	Not Provided	Has Results	Not Provided
NCT04108611	Africa	University	No	Other	Yes	No	Yes	No Results Available	Not Provided
NCT04424602	Africa	University	No	Other	Not Provided	No	Not Provided	No Results Available	YES
NCT03687905	Africa	University	No	Other	Not Provided	No	No	No Results Available	Not Provided
NCT00298506	Asia	University	No	Other	Yes	Not Provided	Not Provided	No Results Available	Yes
NCT03200002	Asia	University	No	Other	No	No	Undecided	No Results Available	Yes
NCT03828071	Asia	University	No	Other	No	No	Not Provided	No Results Available	Not Provided
NCT04318600	Asia	Hospital	Has	Other	Not Provided	No	Not Provided	No Results Available	Not Provided
NCT03214731	Asia	University	Has	Other	Yes	No	Undecided	No Results Available	Not Provided
NCT00615173	Asia	University	No	Other	Yes	Not Provided	Not Provided	No Results Available	Yes
NCT01288664	Asia	University	No	Other	Yes	Not Provided	Not Provided	No Results Available	Not Provided
NCT01328834	Asia	University	No	Other	Yes	Not Provided	Not Provided	No Results Available	Not Provided
NCT01207297	Asia	University	No	Other	Yes	Not Provided	Not Provided	No Results Available	Not Provided
NCT00698191	Asia	University	Has	Other	Yes	Not Provided	Not Provided	No Results Available	Yes
NCT02645565	Asia	Institute	No	Other	No	Not Provided	Not Provided	No Results Available	Yes
NCT00268567	Asia	University	No	Other	Not Provided	Not Provided	Not Provided	No Results Available	Not Provided
NCT01042457	Asia	University	No	Other	No	Not Provided	Not Provided	No Results Available	Not Provided
NCT01015456	Asia	University	Has	Other	No	Not Provided	Not Provided	No Results Available	Yes
NCT00429377	Asia	Industry	No	Industry	Not Provided	Not Provided	Not Provided	No Results Available	Not Provided
NCT01539902	Asia	Industry	No	Other	Yes	Not Provided	Not Provided	No Results Available	YES
NCT00569101	Asia	Hospital	No	Other	Yes	Not Provided	Not Provided	No Results Available	Not Provided
NCT02630628	Asia	University	No	Other	No	Not Provided	No	No Results Available	Not Provided
NCT02514967	Asia	Industry	No	Industry	Yes	Not Provided	Not Provided	No Results Available	Not Provided
NCT00705367	Asia	Industry	No	Industry	No	Not Provided	Not Provided	Has Results	Yes
NCT00125307	Asia	University	No	Other	Not Provided	Not Provided	Not Provided	No Results Available	Not Provided
NCT00371319	Asia	Hospital	No	Other	Yes	Not Provided	Not Provided	No Results Available	Yes
NCT04146220	Asia	University	No	Other	Yes	No	No	No Results Available	Yes
NCT03458156	Asia	Hospital	No	Other	Yes	Not Provided	Undecided	No Results Available	Not Provided
NCT02457221	Asia	Industry	No	Industry	No	No	Yes	No Results Available	Not Provided
NCT00881309	Asia	University	No	Other	Yes	Not Provided	Not Provided	No Results Available	Not Provided
NCT00659217	Asia	Institute	No	Other	Yes	Not Provided	Not Provided	No Results Available	Not Provided
NCT03580291	Asia	Hospital	No	Other	Yes	No	Undecided	No Results Available	Not Provided
NCT00935389	Asia	University	No	Other	No	Not Provided	Not Provided	No Results Available	Not Provided
NCT01863641	Asia	University	No	Other	Yes	Not Provided	Not Provided	No Results Available	Not Provided
NCT02936375	Asia	Hospital	No	Other	No	No	Not Provided	No Results Available	Not Provided
NCT03054545	Asia	Hospital	No	Other	Not Provided	No	Not Provided	No Results Available	Not Provided
NCT01172002	Asia	Hospital	Has	Other	Yes	Not Provided	Not Provided	No Results Available	Not Provided
NCT01646736	Asia	Hospital	No	Other	Yes	Not Provided	Not Provided	No Results Available	Not Provided
NCT01056237	Asia	University	No	Other	Yes	Not Provided	Not Provided	No Results Available	Not Provided
NCT00404794	Asia	Other	Has	Other	Not Provided	Not Provided	Not Provided	No Results Available	Not Provided
NCT00302549	Asia	University	Has	Other	Yes	Not Provided	Not Provided	No Results Available	Not Provided
NCT03920059	Asia	University	Has	Other	Not Provided	No	Not Provided	No Results Available	Not Provided
NCT00876616	Asia	Hospital	Has	Other	Yes	Not Provided	Not Provided	No Results Available	Yes
NCT01342016	Asia	Industry	Has	Industry	Yes	Not Provided	Not Provided	No Results Available	Not Provided
NCT00508898	Asia	University	No	Other	No	Not Provided	Not Provided	No Results Available	Not Provided
NCT03174587	Asia	Industry	Has	Industry|Other	No	No	No	No Results Available	Yes
NCT02256150	Asia	Industry	No	Industry	No	Not Provided	Not Provided	No Results Available	Not Provided
NCT00425438	Asia	Industry	No	Industry	Not Provided	Not Provided	Not Provided	Has Results	Not Provided
NCT02949973	Asia	Industry	No	Industry	No	Not Provided	No	No Results Available	Not Provided
NCT01203709	Asia	Hospital	No	Other	Yes	Not Provided	Not Provided	No Results Available	Not Provided
NCT01206569	Asia	University	No	Other	No	Not Provided	Not Provided	No Results Available	Not Provided
NCT01316133	Asia	Industry	Has	Industry	No	Not Provided	No	No Results Available	Not Provided
NCT02949349	Asia	Industry	No	Industry	No	Not Provided	No	No Results Available	Not Provided
NCT01226147	Asia	University	No	Other	Not Provided	Not Provided	Not Provided	No Results Available	Yes
NCT01580865	Asia	Hospital	Has	Other	Yes	Not Provided	Not Provided	No Results Available	Not Provided
NCT01861561	Asia	University	No	Other	Yes	Not Provided	Not Provided	No Results Available	Not Provided
NCT04522505	Asia	Industry	Has	Industry|Other	Yes	No	Undecided	No Results Available	Not Provided
NCT02453997	Asia	University	Has	Other	Yes	Not Provided	Not Provided	No Results Available	Not Provided
NCT01410747	Asia	Industry	No	Industry	No	Not Provided	No	No Results Available	Yes
NCT03791827	Asia	Hospital	Has	Other	No	Yes	No	No Results Available	Not Provided
NCT02954939	Asia	University	No	Other	No	Not Provided	No	No Results Available	Not Provided
NCT00336414	Europe	Institute	No	Other	Not Provided	Not Provided	Not Provided	No Results Available	Yes
NCT01773616	Europe	University	Has	Other	Yes	Not Provided	Not Provided	No Results Available	Yes
NCT00204022	Europe	University	No	Other	No	Not Provided	Not Provided	No Results Available	Yes
NCT01673295	Europe	University	No	Other	Yes	Not Provided	Not Provided	No Results Available	Not Provided
NCT01284725	Europe	Hospital	No	Other	No	Not Provided	Not Provided	No Results Available	Not Provided
NCT03747159	Europe	University	Has	Other|Industry	No	No	Not Provided	No Results Available	Not Provided
NCT00539799	Europe	Hospital	No	Other	Yes	Not Provided	Not Provided	No Results Available	Not Provided
NCT03673748	Europe	Hospital	Has	Industry|Other	Yes	No	Not Provided	No Results Available	Yes
NCT00709722	Europe	Industry	No	Industry	No	Not Provided	Not Provided	Has Results	Yes
NCT01765842	Europe	Other	Has	Other	No	Not Provided	Not Provided	No Results Available	Not Provided
NCT00976300	Europe	Institute	Has	Other	Yes	Not Provided	Not Provided	No Results Available	Yes
NCT00050713	North America	Institute	Has	NIH	Not Provided	Not Provided	Not Provided	No Results Available	Yes
NCT00626197	North America	Industry	Has	Industry	Not Provided	Not Provided	Not Provided	No Results Available	Not Provided
NCT02226341	North America	University	No	Other	Yes	Not Provided	Not Provided	No Results Available	Yes
NCT00774852	North America	Institute	Has	NIH|Other	Yes	Not Provided	Not Provided	Has Results	Yes
NCT00282347	North America	Industry	No	Industry	No	Not Provided	Not Provided	Has Results	Yes
NCT00404157	North America	Industry	No	Industry	Not Provided	Not Provided	Not Provided	No Results Available	Not Provided
NCT01845740	North America	Industry	Has	Industry|U.S. Fed	No	Not Provided	Not Provided	No Results Available	Yes
NCT00094380	North America	Institute	Has	NIH|Other	Not Provided	Not Provided	Yes	No Results Available	Yes
NCT03453619	North America	Industry	No	Industry	Yes	Yes	Not Provided	No Results Available	Not Provided
NCT01169857	North America	Institute	Has	Other	No	Not Provided	Not Provided	No Results Available	Not Provided
NCT02260934	North America	Institute	Has	NIH|Other	Yes	Not Provided	Yes	Has Results	Yes
NCT01369628	North America	Industry	No	Industry	Yes	Not Provided	Not Provided	No Results Available	Not Provided
NCT01299922	North America	Hospital	Has	Other	Yes	Not Provided	Not Provided	No Results Available	Not Provided
NCT02074020	North America	Industry	No	Industry	Yes	Not Provided	Not Provided	No Results Available	Not Provided
NCT01926054	North America	University	Has	Other|Industry	Yes	Not Provided	Not Provided	No Results Available	Not Provided
NCT00908986	North America	Industry	No	Other	Yes	Not Provided	Not Provided	No Results Available	Not Provided
NCT04128579	North America	Industry	Has	Industry	Yes	Yes	No	No Results Available	Not Provided
NCT03597464	North America	Industry	No	Industry	Yes	Yes	No	No Results Available	Yes
NCT00447265	North America	Institute	No	NIH	Not Provided	Not Provided	Not Provided	Has Results	Yes
NCT04564339	North America	Industry	No	Industry	No	Yes	No	No Results Available	Not Provided
NCT03859570	North America	Hospital	Has	Other	Yes	No	Not Provided	No Results Available	Not Provided
NCT00001789	North America	Institute	Has	NIH	Not Provided	Not Provided	Not Provided	No Results Available	Yes
NCT00001676	North America	Institute	Has	NIH	Not Provided	Not Provided	Not Provided	No Results Available	Yes
NCT00441220	Oceania	University	Has	Other	No	Not Provided	Not Provided	No Results Available	Not Provided
NCT02081183	South America	Industry	No	Industry	Not Provided	Not Provided	Not Provided	Has Results	Not Provided
NCT03917797	South America	University	No	Other	Yes	No	Not Provided	No Results Available	Not Provided

## Sheet: TABLE 1
NCT number	drug
NCT01714817	Abatacept
NCT00430677	Abatacept
NCT00705367	Abatacept
NCT00774852	Abatacept
NCT00035308	Abetimus Sodium (maintenan ce therapy)
NCT00089804	abetimus sodium(LJP 394) (maintenan ce therapy)
NCT02226341	Acthar gel
NCT01926054	Acthar gel
NCT00818948	AMG 811
NCT04318600	Amniotic Mesenchymal Stem Cell
NCT02547922	Anifrolumab
NCT03453619	APL-2
NCT03214731	Artesunate
NCT00573157	Atacicept
NCT01369628	Atacicept
NCT01639339	Belimumab
NCT03747159	Belimumab
NCT00001789	BG9588
NCT02770170	BI 655064
NCT03385564	BI 655064 (maintenan ce therapy)
NCT01499355	BIIB023
NCT01930890	BIIB023
NCT02514967	Blisibimod
NCT02074020	Blisibimod
NCT03943147	BMS-986165
NCT00698191	Bone marrow derived mesenchymal stem cells
NCT00659217	Bone marrow derived mesenchymal stem cells
NCT03174587	Bone marrow derived mesenchymal stem cells
NCT04522505	Bone marrow derived mesenchymal stem cells
NCT03673748	Bone marrow derived mesenchymal stem cells
NCT01863641	calcitriol
NCT00508898	calcitriol
NCT03610516	CFZ533
NCT03687905	Chloroquine
NCT01273389	CNTO 136
NCT00976300	CsA
NCT00094380	CTLA4-IgG4m (RG2077)
NCT04424602	CTX
NCT03200002	CTX
NCT02645565	CTX
NCT04146220	CTX
NCT00935389	CTX
NCT01861561	CTX
NCT00336414	CTX
NCT00441220	CTX
NCT00001676	Cyclophosphamide+ Fludarabine
NCT01299922	cyclosporine+mycophenolic acid
NCT00709722	Deoxyspergualin (NKT-01)
NCT00447265	Etanercept
NCT01541670	Factor (Anti-MIF) Antibody
NCT04376827	Guselkumab
NCT03828071	Hematopoietic stem cell
NCT02936375	Iguratimod
NCT03054545	Iguratimod
NCT00368264	infliximab
NCT04128579	Itolizumab
NCT02176486	Ixazomib
NCT03393013	KZR-616
NCT01085097	laquinimod
NCT00268567	leflunomide
NCT01172002	leflunomide (maintenan ce therapy)
NCT01845740	Milatuzumab
NCT02256150	Mizoribine
NCT00423098	MMF
NCT01042457	MMF
NCT03920059	MMF
NCT00425438	MMF
NCT02954939	MMF
NCT00377637	MMF (maintenan ce therapy)
NCT02949349	MMF (maintenan ce therapy)
NCT00204022	MMF (maintenan ce therapy)
NCT02081183	MMF (maintenan ce therapy)
NCT01284725	MMF/AZA (maintenan ce therapy)
NCT03791827	MMF/CTX/AZA/TAC/CsA/TAC+MMF/Retuximab
NCT01015456	MPA
NCT02453997	MPA
NCT02682407	narsoplimab
NCT04221477	obinutuzumab
NCT02550652	Obinutuzumab
NCT00626197	ocrelizumab
NCT03859570	Pentoxifylline
NCT00539799	prednisolone (maintenan ce therapy)
NCT04564339	ravulizumab
NCT01773616	Rituximab
NCT00282347	Rituximab
NCT00404157	Rituximab
NCT00908986	Rituximab
NCT01673295	Rituximab
NCT01765842	Rituximab
NCT02260934	Rituximab/Cyclophosphamide/Belimumab
NCT04181762	secukinumab
NCT00050713	Sirolimus
NCT04108611	TAC
NCT01288664	TAC
NCT01328834	TAC
NCT01207297	TAC
NCT00429377	TAC
NCT00569101	TAC
NCT02630628	TAC
NCT00125307	TAC
NCT00371319	TAC
NCT02457221	TAC
NCT00404794	TAC
NCT00302549	TAC
NCT01342016	TAC
NCT01206569	TAC
NCT01316133	TAC
NCT01580865	TAC
NCT01410747	TAC
NCT00615173	TAC (maintenan ce therapy)
NCT00298506	TAC+MMF
NCT00876616	TAC+MMF
NCT01203709	TAC+MMF
NCT01056237	TAC+MMF (maintenan ce therapy)
NCT01226147	Tamibarotene
NCT00881309	Tripterygium (maintenan ce therapy)
NCT01646736	Tripterygium wilfordii
NCT01539902	Umbilical Cord-derived mesenchymal Stromal Cells
NCT03458156	Umbilical Cord-derived mesenchymal Stromal Cells
NCT03580291	Umbilical Cord-derived mesenchymal Stromal Cells
NCT03917797	Umbilical Cord-derived mesenchymal Stromal Cells
NCT01169857	Velcade
NCT02141672	Voclosporin+MMF
NCT03021499	Voclosporin+MMF
NCT02949973	Voclosporin+MMF
NCT03597464	Voclosporin+MMF

## Sheet: TABLE 2
NCT number	Pathological type	proteinuria level (g or g/g)	eGFR	serum creatinine	SLEDAI score
NCT00368264	V	>3		>1.8
NCT01541670		>0.5
NCT02682407		>1	>30
NCT01085097
NCT02176486	III,IV,V	>1/3
NCT00089804
NCT00035308
NCT00377637
NCT00573157	III,IV		>30
NCT00423098	III,IV	>0.5	>30	>1
NCT01714817	III,IV	>1		<3
NCT01639339
NCT00430677	III,IV			<3
NCT00818948	III,IV,III+V,IV+V	>1	>50
NCT02770170	III,IV,III+V,IV+V	>1	>30
NCT02547922	III,IV,III+V,IV+V	>1	>35
NCT03385564		<1	>30
NCT01273389	III,IV	>0.5		<2.5
NCT01499355	III,IV,III+V,IV+V	>1	>30
NCT04221477	III,IV,III+V,IV+V	>1
NCT04181762		>1	>30
NCT03393013	III,IV,III+V,IV+V	>1	>30
NCT02141672	III,IV,III+V,IV+V,V	>1.5/2
NCT03610516	III,IV,III+V,IV+V	>0.5	>30
NCT03021499		>1.5/2	>45
NCT03943147	III,IV,III+V,IV+V,V	>1.5	>30
NCT04376827	III,IV	>1
NCT02550652		>1	>30
NCT01930890
NCT04108611
NCT04424602	II,III,IV
NCT03687905	III,IV
NCT00298506	III,IV,III+V,IV+V	>1.5		<3	>12
NCT03200002	III,IV,V
NCT03828071				<2
NCT04318600	II,III,IV	>1		<1.2	>8	<1.2
NCT03214731	III,IV,III+V,IV+V,V	>1/2	>30	>1.3
NCT00615173	III,IV,V	>1/2		>1.3 and <4
NCT01288664	V,III+V,IV+V	>1/2		>1.3 and <4
NCT01328834	IV/III+V/IV+V/V	>1		>1.3 and <4
NCT01207297	IV/III+V/IV+V/V	>2	>30	<2.5
NCT00698191		>1
NCT02645565	III,IV	>0.5
NCT00268567					>8
NCT01042457	III,IV		>30
NCT01015456	III,IV		>30
NCT00429377				<1.5
NCT01539902	III,IV			<2.8	>8
NCT00569101	IV,IV+V	>1		<3.4
NCT02630628	III,IV,III+V,IV+V	>1	>20	<3.4
NCT02514967					>10
NCT00705367				<3
NCT00125307	V	>3
NCT00371319	III,IV,V			<2.3
NCT04146220	III,IV	>0.5	>45
NCT03458156	III,IV,V	>1		>1.5	>10
NCT02457221	III,IV,III+V,IV+V,V	>1.5	>30	<3
NCT00881309	III,IV,III+V,IV+V,V	<1		<0.3
NCT00659217	III,IV
NCT03580291	III,IV,III+V,IV+V,V	>1	>30	<3
NCT00935389	V	>3		<1.5
NCT01863641		>1	>15		<4
NCT02936375	III,IV,III+V,IV+V,V	>1			>8
NCT03054545		>1			>8
NCT01172002		>1			>8
NCT01646736	III,IV			<3
NCT01056237	III,IV,III+V,IV+V,V	<1		<0.3
NCT00404794	V
NCT00302549	III,IV	>2		<3	>10
NCT03920059	III,IV,III+V,IV+V	>1	>20
NCT00876616	III,IV,III+V,IV+V,V	>1.5		<3	>10
NCT01342016	III,IV	>2	>30	<3
NCT00508898		>1	>15 and <60		>4
NCT03174587	III,IV,V		>30
NCT02256150	III,IV,III+V,IV+V,V	>1		<2	>8
NCT00425438
NCT02949973	III,IV,III+V,IV+V,V	>1/1.5
NCT01203709				<2.3
NCT01206569	III,IV,V	>0.5
NCT01316133	III,IV,V	>0.5		<2.3		<2.3
NCT02949349
NCT01226147		>0.5		<1.5
NCT01580865		>1		<2
NCT01861561	III,IV
NCT04522505	III,IV,V
NCT02453997	III,IV,III+V,IV+V
NCT01410747
NCT03791827		>0.15
NCT02954939
NCT00336414	III,IV	>0.5
NCT01773616	III,IV,V	>1
NCT00204022		>0.5
NCT01673295	III,IV,V	>1
NCT01284725	III,IV,III+V,IV+V		>30
NCT03747159					>12
NCT00539799	III,IV
NCT03673748					>6
NCT00709722				<5
NCT01765842
NCT00976300	III,IV	>0.5		<1.6
NCT00050713	V	>3.5	>30
NCT00626197
NCT02226341	III,IV,III+V,IV+V	>1	>20
NCT00774852		>1
NCT00282347	III,IV
NCT00404157
NCT01845740		< 3.5		<2.5	>6
NCT00094380	III,IV,V		>20
NCT03453619	III,IV,V	>0.75	>30
NCT01169857	III,IV,V	>1/2	>30	<3
NCT02260934	III,IV,III+V,IV+V	>1	>20
NCT01369628	III,IV,III+V,IV+V,V	>2	>30
NCT01299922	III,IV,V	>2	>60
NCT02074020
NCT01926054	V,V+II	>3	>30	<2	<10
NCT00908986	V	>2
NCT04128579	III,IV,III+V,IV+V	>1	>40
NCT03597464
NCT00447265				<3
NCT04564339	III,IV	>1	>30
NCT03859570	II,III,IV,V	>0.5	>30
NCT00001789	III,IV,III+V,IV+V	>1
NCT00001676	II,IV	>3.5	>50	<2.5		<2.5
NCT00441220	III,IV,V	>0.5
NCT02081183	III,IV,V
NCT03917797	III,IV	>1	>40

## Sheet: TABLE 3
NCT number	outcome measures
NCT00368264	Comparison of time needed to reduce proteinuria to 1.5 g/day or less between the infliximab plus azathioprine and the azathioprine only group.|Percentage of patients reaching reduction in proteinuria to ≤ 1.5 g/day, at week 12 and week 52.|Percent reduction in proteinuria at 6 weeks, 12 weeks, 20 weeks, 36 weeks, and 52 weeks after the first infusion.|Absolute reduction in proteinuria at 6 weeks,…
NCT01541670	Number of subjects experiencing serious adverse events (SAEs) and/or adverse events (AEs) regardless of causality|Plasma pharmacokinetic parameters
NCT02682407	Cohort 1-3: Proportion of IgAN, LN, MN, C3 Glomerulopathy subjects with treatment related adverse events (AE).|Cohort 4: Proportion of IgAN patients of Asian descent with treatment related AEs.|Cohort 4: Change from baseline in serum and urine complement component levels.|Cohort 1-3: Change from baseline in serum narsoplimab concentrations.|Cohort 4: Change from baseline in serum narsoplimab conc…
NCT01085097	Safety, Tolerability, Effect on protein to creatinine ratio
NCT02176486	Percentage of Participants Who Experienced at Least One Grade Greater Than or Equal to (>=) 2 Treatment Emergent Adverse Event (TEAE)|Percentage of Participants Who Experienced at Least One Treatment Emergent Serious Adverse Event (SAE)|Percentage of Participants Who Experienced at Least One AE Leading to Study Drug Discontinuation|Percentage of Participants With at Least One Markedly Abnormal Va…
NCT00089804	To determine whether abetimus sodium is more effective than placebo in delaying the time to renal flare in SLE patients with a history of SLE renal disease. Weekly administration with a 52-week treatment duration.|To determine whether treatment with abetimus sodium is more effective than placebo in delaying the time to Major SLE flare; and to determine whether treatment with abetimus sodium (LJP …
NCT00035308	0
NCT00377637	Induction Phase: Number of Patients Showing Treatment Response|Maintenance Phase: Kaplan-Meier Estimates of Percentage of Participants Treatment Failure Free, by Time Interval|Induction Phase: Number of Participants Achieving Complete Remission|Induction Phase: Change From Baseline to Week 24 in Serum Creatinine|Induction Phase: Change From Baseline to Week 24 in 24-hour Urine Protein|Induction P…
NCT00573157	Percentage of Participants With Confirmed Complete Renal Response (CRR), Partial Response, and Non-response|Percentage of Participants With Normalization of Renal Function|Number of Participants With New Lupus Flares
NCT00423098	Number of Patients With Complete Remission|Number of Patients With Partial Remission|Cumulative Dose of Prednisone Equivalent Corticosteroids (CS)|Number of Patients With Moderate to Severe Flares|Duration of Exposure to Study Medication|Number of Patients With Adverse Events and Infections|Number of Patients With Treatment Failure|Change From Baseline in Overall Disease Activity With Systematic …
NCT01714817	Percentage of Participants in Complete Renal Response of Lupus Glomerulonephritis at Day 365 of the Double-blind Period|Percentage of Nephrotic Participants in CR of Lupus Glomerulonephritis at Day 365 of the Double-blind Period|Adjusted Mean Change From Baseline in UPCR at Day 365 of the Double-blind Period in Nephrotic Participants|Adjusted Mean Change From Baseline in UPCR at Day 365 of the Do…
NCT01639339	Percentage of Participants With Primary Efficacy Renal Response (PERR) at Week 104|Percentage of Participants With Complete Renal Response (CRR) at Week 104|Percentage of Participants With PERR at Week 52|Number of Participants With Time to Death or Renal Related Event|Percentage of Participants With Ordinal Renal Response (ORR) at Week 104
NCT00430677	Time to First Confirmed Complete Renal Response (CRR) During the Short-term (Double-blind) Period|Number of Participants With Confirmed Complete Renal Response (CRR) During Short-term Period|Participants Achieving a Confirmed Complete Renal Response (CRR) at Month 12 During Short-term Period|Time to Achieve First Confirmed Renal Improvement (RI) During Short-term Period (as Determined by Kaplan-M…
NCT00818948	Safety evaluation: Subject incidence of treatment-emergent adverse events, clinically significant changes in vital signs, physical examination endpoints, clinical laboratory safety tests, ECGs and the development of anti-AMG811 antibodies|Serum and urine PK parameters of AMG 811
NCT02770170	Proportion of patients with complete renal response|Proportion of patients with partial renal response|Proportion of patients with major renal response
NCT02547922	Relative difference in change from baseline in 24-hour urine protein to creatinine ratio (UPCR)|Difference in the proportion of subjects achieving the composite endpoint Complete Renal Response (CRR)|No of subjects with adverse events (AEs)|Columbia-Suicide Severity Rating Scale (C-SSRS)|Personal Health Questionnaire Depression Scale-8|Extra-renal flares using Systemic Lupus Erythematosus (SLE) D…
NCT03385564	Proportion of patients with complete renal response (CRR) and without any renal flares|Proportion of patients with proteinuria <0.8g/d and without any renal flares at week 52|Proportion of patients with complete renal response (CRR) at week 52 and sustained steroid reduction to ≤5 mg/d from week 26 to week 52|Proportion of patients experiencing at least one renal flare during 52 weeks|Time to fir…
NCT01273389	Number of patients with reduction in proteinuria (measurement of total urine protein greater than 0.5 g/24-hours, or a urine protein to creatinine ratio greater than 0.5 mg/mg)|Number of patients with a reduction from baseline in proteinuria by at least 50%|Number of patients with a meaningful reduction in proteinuria|Number of patients with no worsening in Glomerular Filtration Rate (GFR)|Patien…
NCT01499355	Percentage of Participants Who Achieve a Complete or Partial Renal Response at Week 52|Percentage of Participants Who Achieve Complete Renal Response at Week 52|Duration of Renal Response in Participants Who Achieve Complete Renal Response at Week 52|Time to Renal Response (Partial or Complete) in Participants Who Achieve Renal Response at Week 52|Percentage of Participants With uPCR > 3.0 mg/mg …
NCT04221477	Percentage of Participants with Complete Renal Response (CRR)|Percentage of Participants Who Achieved CRR with Estimated Glomerular Filtration Rate (eGFR) criterion|Percentage of Participants with Overall Renal Response (ORR), Defined as Achievement of Either Complete Renal Response (CRR) or Partial Renal Response (PRR)|Change in Anti-dsDNA Titer|Change in Complement C3|Change in Systematic Lupus…
NCT04181762	Proportion of subjects achieving Complete Renal Response (CRR)|Change in 24-hour Urine Protein-to Creatinine Ratio (UPCR)|Proportion of subjects achieving Partial Renal Response (PRR)|Average daily dose of oral corticosteroids|Proportion of subjects achieving PRR|Time to achieve CRR|Time to achieve PRR|Time to achieve UPCR ≤ 0.5 mg/mg|Improvement in FACIT-Fatigue©|Improvement in SF-36 PCS mean|Im…
NCT03393013	Phase 1 and Phase 2: Safety and Tolerability assessed by monitoring incidence and severity of adverse events (AEs)|Phase 1: Identify Recommended Phase 2 dose levels (RP2Ds) of KZR-616|Phase 1: Peak plasma concentration (Cmax) following injection with KZR-616|Phase 1: Time to peak plasma concentration (Tmax) of KZR-616|Phase 1: Area under the plasma concentration versus time curve (AUC) of KZR-616…
NCT02141672	The number of subjects achieving complete remission at 24 Weeks|Complete remission as per the primary endpoint analyzed at Week 48 compared to placebo in subjects with active lupus nephritis.|Complete remission in the presence of low dose steroids at Week 24 and Week 48.|Time to (and proportion achieving) early, sustained complete remission|Time to sustained partial remission|Duration of complete…
NCT03610516	Safety as assessed by adverse events|Renal proteinuria|Urine protein creatinine ratio (UPCR) and hematuria and cellular casts|Plasma pharmacokinetics (PK) of CFZ533: the area under plasma concentration-time curve calculated to the last quantifiable concentration point (AUClast).|Immunogenicity of CFZ533|Complete renal remission|Plasma pharmacokinetics (PK) of CFZ533: The observed maximum plasma c…
NCT03021499	The number of subjects achieving renal response|Time to UPCR of ≤0.5 mg/mg.|Partial renal response|Time to 50% reduction in UPCR from baseline.|Renal response at Week 52|Duration of renal response|Change from baseline in laboratory parameters at each time point|Renal response with low-dose steroids|Quality of Life questionnaires|Change from baseline in the SELENA-SLEDAI Index score
NCT03943147	Incidence of adverse events|Incidence of laboratory abnormalites|Partial Renal Response (PRR)|Complete renal response (CRR)|CRR + successful CS taper ≤7.5 mg/day|Partial renal response (PRR)|Mean Change from Baseline in Systemic Lupus International Collaborating Clinics/American College of Rheumatology Damage Index (SDI)|Urine Protein:Creatinine Ratio (UPCR) ≤ 0.5 mg/mg|Urine Protein:Creatinine R…
NCT04376827	Percentage of Participants Achieving at Least 50 Percentage (%) Decrease in Proteinuria|Percentage of Participants Achieving Complete Renal Response (CRR)|Percentage of Participants Achieving a Sustained Reduction in Steroid Dose <=10 milligram (mg)/day of Prednisone or Equivalent|Percentage of Participants Achieving at Least 50% Decrease in Proteinuria From Baseline at Week 52|Percentage of Part…
NCT02550652	Percentage of Participants Who Achieve Protocol Defined Complete Renal Response (CRR) at Week 52|Percentage of Participants Who Achieve Protocol Defined Overall Response (OR) at Week 52|Percentage of Participants With First Protocol Defined Overall Response Over the Course of 52 Weeks|Percentage of Participants Who Achieve Protocol Defined Partial Renal Response (PRR) at Week 52|Percentage of Par…
NCT01930890	Number of Participants Experiencing Adverse Events (AEs) and Serious Adverse Events (SAEs)|Number of Participants Who Discontinued Study Treatment or Withdrew From Study Due to an AE
NCT04108611	Improvement In signs and symptoms of lupus activity assessed by Systemic Lupus Erythematosus Disease Activity Index 2000 (SLEDAI-2K)
NCT04424602	serume creatinine (sCR)|blood uerea nitrogen.|• Erythrocyte sedimentation rate.(ESR)|• Anti ds DNA|• Complement 3 (C3)|• complete blood count.(CBC)( red blood cells,white blood cells,platelets)|• 24h urine test for creatinine clearance and protien excretion.
NCT03687905	Fundus examination as screening test
NCT00298506	To assess the efficacy of FK506 combined with MMF versus intravenous CTX pulses in treatment of LN|To investigate the safety and tolerability of FK506 combined with MMF versus intravenous CTX pulses
NCT03200002	partial remission|Complete remission
NCT03828071	Renal remission rate|renal survival|treatment related mortality
NCT04318600	Incidence of Adverse Events|Changes in 24h urine protein quantification before and after treatment；|Changes in eGFR before and after treatment;|Changes in SLEDAI score before and after treatment；
NCT03214731	Remission
NCT00615173	Remission rate|Renal function, proteinuria, relapse.
NCT01288664	Remission rate (complete or partial remission)|proteinuria|Systemic Lupus Erythematosus Disease Activity Index (SLEDAI) scores|Number of participants with adverse events as a measure of safety and tolerability|renal function|relapse
NCT01328834	Remission rate (complete or partial remission)|The changes of proteinuria|SLEDAI scores|Number of participants with adverse events as a measure of safety and tolerability|The changes of renal function|Relapse
NCT01207297	Tacrolimus versus cyclophosphamide as treatment for diffuse proliferative or membranous lupus nephritis|Evaluating the effective and safety of TAC for severe lupus nephritis compared CYC protocol.
NCT00698191	Systemic Lupus Erythematosus Disease Activity Index (SLEDAI)|Lupus serology (ANA, dsDNA, C3, C4)|Renal function (GFR, BUN, urinalysis)|Percentage of systemic T regulatory population
NCT02645565	Assessment of Primary Renal Response|Proportion of patients with Renal and Non renal disease flares|Assessment of adverse events
NCT00268567	complete remission of renal disease at 6 months|partial remission at 6 months and adverse events
NCT01042457	Response rate of Mycophenolic acid concentration-controlled therapy in active lupus nephritis patients at 6th month|To determine Mycophenolic acid level related side effect.
NCT01015456	Efficacy of enteric-coated Mycophenolate Sodium at 12 months in the treatment of lupus nephritis|The cost-effectiveness of using enteric-coated Mycophenolate Sodium as compared to standard treatment|The ratio of patients with declined renal function|Time to remission
NCT00429377	Change of Lupus Nephritis - Disease Activity Index total score|proteinuria, RBC-urine, serum creatinine, anti ds-DNA antibody, complement (C3)
NCT01539902	Efficacy and Safety
NCT00569101	Reducing proteinuria
NCT02630628	Efficacy of combined corticosteroids and TAC compared to combined corticosteroids and MMF in achieving sustained renal response (RR) in patients with active lupus nephritis [Class III/IV±V (LN)]
NCT02514967	Proportion of responders to the SRI-6 composite responder index|Time to first severe SLE flare|Change in the number of actively tender or swollen joints and in mucocutaneous disease activity|Change in proteinuria from baseline|Proportion of subjects able to reduce oral steroid dose to ≤ 7.5 mg|Proportion of subjects with improved patient-reported outcomes|Time to treatment failure|Change from bas…
NCT00705367	Short-term Period: Number of Participants With Adverse Events (AEs), Serious AEs (SAEs), Deaths, Discontinuations and Infusional AEs|Short-term Period: Number of Adverse Events (AEs) Related to Study Drug|Short-term Period: MeanSystolic and Diastolic Blood Pressure|Short-term Period: Mean Heart Rate|Short-term Period: Mean Respirations Rate|Short-term Period: Mean Temperature|Short-term Period: N…
NCT00125307	Change in 24-hour urinary protein excretion|Development of renal flare|Development of non-renal flare
NCT00371319	remission rate|renal function deterioration, relapse and mortality
NCT04146220	Number of participants achieving complete renal remission|Number of participants achieving partial renal remission
NCT03458156	SLEDAI-2000 score|BILAG-2004 score|Health Assessment Questionnaire (HAQ) score
NCT02457221	Remission rate (complete remission + partial remission)|24-hour urine protein|Change of 24-hour urine protein from baseline|Serum albumin|Change of Serum albumin from baseline|Serum creatinine|Change of Serum creatinine from baseline|eGFR comparing with baseline|Percentage of patients converted to other immunosuppressive therapy|Percentage of patients with serum creatinine rising to two times of …
NCT00881309	complete remission rate|renal relapse|partial remission
NCT00659217	the proportion of participants who achieve and maintain remission|Patient survival|Creatinine and proteinuria.|SLE disease activity index|Serology (ANA, dsDNA)|ComplementC3 and C4
NCT03580291	Total remission rate|The time for subjects of the two groups to achieve PR and CR|Levels of 24-hour urinary protein|Ratio of Urinary Protein / Creatinine|Levels of serum albumin|Levels of serum creatinine|The estimated glomerular filtration rate ( eGFR )|Levels of Complement component 3 (C3)|Levels of Complement component 4 (C4)|The antinuclear antibody (ANA) levels|The anti-double stranded DNA a…
NCT00935389	To analyze the clinical effects of tripterygium glycosides (TW) in LN-V patients with gross proteinuria.
NCT01863641	change in proteinuria|risk of lupus flare|change in renal function|change in serum inflammatory markers|change in Systemic Lupus Erythematosus Disease Activity Index score
NCT02936375	renal remission rate|Renal remission rate|Renal flare rate|Number of participants with treatment-related adverse events|SLEDAI-2K score|BILAG score|PGA
NCT03054545	Renal remission rate|Renal flare rate|Number of participants with treatment-related adverse events|Systemic Lupus Erythematosus Disease Activity Index inSafety of Estrogens in Lupus Erythematosus National Assessment (SELENA-SLEDAI)|British Isles Lupus Activity Group (BILAG) score|PGA|Quality of life
NCT01172002	lupus nephritis flare|24-hour proteinuria over time|Serum albumin over time|Number of extra renal flare|Cumulated glucocorticoid intake
NCT01646736	Renal Response|Renal Function|Serum Albumin Level|Complement|Anti-dsDNA
NCT01056237	To compare the efficacy and safety of multi-target therapy as maintenance treatment for lupus nephritis with Aza.
NCT00404794	Proteinuria|Adverse effects
NCT00302549	To compare the efficacy of FK506 vs intravenous cyclophosphamide pulses in the treatment of class III-IV LN|To compare the safety and tolerability of FK506 vs intravenous cyclophosphamide pulses in the treatment of class III-IV LN and to explore the dosing of FK506 and its effective range of blood concentration.
NCT03920059	Response rate at 48 week of therapy|Adverse events|Mycophenolic acid trough levels|MPA-area under the curve (AUC) 0-4 hour at 12 week|C3 levels|Urine IP-10 levels|Anti-dsDNA|Relapse free survival at 96, 144 and 240 week|eGFR at 96, 144 and 240 week|Progression to CKD stage 3 or more at 96, 144 and 240 week|End stage renal disease at 96, 144 and 240 week
NCT00876616	To assess the efficacy of FK506 combined with MMF vs intravenous CTX pulses in treatment of class Ⅲ, Ⅳ,Ⅴ, Ⅲ+Ⅴand Ⅳ+Ⅴ LN.|To investigate the other efficacy indicators of FK506 combined with MMF vs intravenous CTX pulses in the treatment of class Ⅲ, Ⅳ,Ⅴ, Ⅲ+Ⅴand Ⅳ+Ⅴ LN.
NCT01342016	remission rate (partial remission + complete remission)|urinary protein excretion for 24 hrs (24hr proteinuria)|serum albumin level|serum creatinine level|estimated glomerular filtration rate (eGFR)
NCT00508898	change in proteinuria|Secondary end points include risk of lupus flare, change in renal function, Systemic Lupus Erythematosus Disease Activity Index (SLEDAI) score, serum and urinary inflammatory markers.
NCT03174587	Safety assessment(evaluation)
NCT02256150	Total Remission rate|Complete Remission rate|Partial Remission rate|Changes of Overall Remission rate|Changes of Complete Remission rate|Changes of partial remission rate|Treatment failure rate|Changes and percentage change of 24 hours urine protein and serum albumin from the baseline|Changes of and percentage change of SCr, eGFR and BUN from the baseline|Changes of immunological test (C3, Anti-D…
NCT00425438	Complete Response (CR) by the End of Treatment - Percentage of Participants With an Event|Complete Response|Percentage of Participants With Treatment Response Event by End of Treatment|Percentage of Participants With a Decrease of 25% or 50% in Glomerular Filtration Rate (GFR)|Percentage of Participants Terminating Treatment|Time to Treatment Failure
NCT02949973	Number of patients achieving identified biomarkers and the number of these patients who go on to achieve week 24 complete remission.|The number of subjects achieving complete remission at 24 weeks.|Number of patients achieving identified biomarkers and the number of these patients who go on to achieve week 48 complete remission.
NCT01203709	Clinical remission rate|Adverse events
NCT01206569	overall clinical response|change in SLEDAI score|24-hour urinary protein excretion|renal function|development of lupus flare (renal or non-renal)
NCT01316133	Remission rate|Complete remission rate|Change from baseline in urine protein to creatinine ratio|Change from baseline in serum creatinine|Safety assessed by the incidence of adverse events, abnormal findings of laboratory tests and vital signs
NCT02949349	Change in serum albumin|Change in serum creatinine|Change in spot urine protein/creatinine ratio|Change in cholesterol|Change in triglyceride|Change in complete blood count/differential count (CBC/DC)|Change in number of subjects with doubling of serum creatinine|Change in the average daily dose of oral prednisolone
NCT01226147	Renal Function|Urinary Protein values|Urinary Sediment|Anti di-DNA antibody and complement C3|Disease activity index, total improvement|SLEDAI|Safety
NCT01580865	Complete remission|Partial remission|Urine protein to creatinine ratio (UPCR)|Serum creatinine|Glomerular filtration rate (GFR)|Adverse events|Serious dverse events|EQ5D|SF36|SLEQOL|SLEDAI-2K
NCT01861561	renal response|infection
NCT04522505	Incidence of adverse events|Incidence of abnormal results of Physical examination|Percentage of abnormal Vital signs|Percentage of abnormal results of Laboratory tests|SLEDAI-2K (Systemic Lupus Erythematosus Disease Activity Index-2000)|BILAG 2004 (British Isles Lupus Assessment Group 2004)|SDI (Systemic Lupus International Collaborating Clinics/Americans College of Rheumatology (SLICC/ACR) Damag…
NCT02453997	AUC (0-12)|Infection|Gastrointestinal disturbances|Complete or partial remission|Relapse
NCT01410747	Incidence of renal events (renal failure and progression to dialysis)|24-hour urinary protein|Urinary red blood cell (RBC) count|Serum creatinine
NCT03791827	Complete remission|Partial remission|End stage renal disease (ESRD)|Mortality
NCT02954939	Lymphocyte subset profile (CD8+ T cells, CD4+ Th1, Th2, Th17 & Treg), Naïve & memory B cells, plasma cells|serum cytokine profile (IL-2, IL-5, IL-6, IL-7, IL-10, IL-17, IL-21, IL-23, IFN-alpha, IFN-gamma, TGF-beta)
NCT00336414	Primary: 50% improvement in at least 2 core set variables with no more tha 1 of the remaining variables worsened by> 30%|core set variables:|physician's global assessment of disease activity on a 10 cm visual analogue scale; global disease activity measure by the mean of the European Consensus Lupus Activity parent's/patient's global assessment of overall well-being on a 10 cm VAS;|health-related…
NCT01773616	Complete renal response (CR) at week 52 without the need to prescribe oral steroids within 1 year|Serious Infectious Episodes, Serious Adverse Events and Adverse events|Metabolic abnormalities related to steroid exposure|Cumulative steroid exposure over 1 and 2 years|Introduction of oral steroids in the B cell depleted patients|Patients requiring >10mg oral prednisolone at 1 year and 2 year|Propo…
NCT00204022	Time to renal flare|Number of withdrawals due to toxicity|Cumulated glucocorticoid intake|Number of treatment failures|24-hour proteinuria over time|Serum creatinine titers
NCT01673295	The primary endpoint is the percentage of patients achieving renal complete response (CR) at w104.
NCT01284725	discontinuation of maintenance immunosuppressive therapy|compare 2 therapeutic strategies
NCT03747159	Reduction of disease relevant auto-antibodies present at baseline, in particular anti-dsDNA|Sustained reduction of autoantibody production|Seroconversion of disease relevant auto-antibodies|Reduction of memory B-cells|Sustained reduction of memory B-cells|Regression of immune complex-mediated excessive neutrophil extracellular traps (NET) formation|Sustained regression of immune complex-mediated …
NCT00539799	Feasibility (recruitment rate and protocol adherence)|1) time to major renal and non-renal relapses of SLE 2) time to minor relapses of SLE 3) health related quality of life 4) adverse events/side-effects 5) accrual of SLE related organ damage 6) renal function
NCT03673748	Frequency of severe adverse events|Evolution of Complete Renal Response defined as decrease of urine protein:creatinine ratio (UPCR; Normal value<50mg/mmol)|Change in disease activity measured by change of Systemic Lupus Erythematosus Disease Activity Index (SLEDAI-2K)|Change in prednisone dose measured as percent of the baseline value|Cellular markers of inflammation and autoimmunity|Serum marke…
NCT00709722	Complete and Partial Response Rate|SELENA-SLEDAI Score|Treatment Days With Corticosteroids of <= 7.5 mg/Day
NCT01765842	Rate of complete or partial response in lupus nephritis|Renal function|Safety|Rescue medication|Efficacy
NCT00976300	renal remission and renal response|incidence of adverse events and relapse free period
NCT00050713	The number of patients who are in 1) complete remission or 2) complete or partial remission.|The number of patients who are in Complete or Partial Remission or Limited Response.|Frequency of adverse effects
NCT00626197	Patients who achieve a complete renal response (CRR)|Patients who achieve a partial renal response (PRR)|Proportion of patients who achieve a renal response, major clinical response, or partial clinical response|Proportion of patients who achieve a reduction from baseline in SLEDAI 2K score, no worsening in physician's global assessment, no new BILAG A organ domain score, and no more than 1 new B…
NCT02226341	Percent of patients with a complete response (CR)|Percent responders|Percent of patients with extra-renal flares|Mean cortisol levels|Percent of patients with steroid -like side effects|Mean urinary lymphocytes|Percent of patients with side effects
NCT00774852	Number of Participants With Complete Response|Number of Participants With Partial Response|Number of Participants With a Complete or Partial Response|Number of Participants Who Achieved a Complete Response by Week 24 and Maintained the Complete Response Through Week 52|Number of Participants Fulfilling the Proteinuria and Prednisone Criteria of a Complete Response|Number of Participants Fulfillin…
NCT00282347	Percentage of Participants Who Achieved a Complete Renal Response (CRR), a Partial Renal Response (PRR), or no Renal Response (NRR) at Week 52|Percentage of Participants Who Achieved a Complete Renal Response at Week 24 and Maintained it to Week 52|Percentage of Participants Who Achieved a Complete Renal Response at Week 52|Percentage of Participants With a Baseline Urine Protein to Creatinine Ra…
NCT00404157	Safety will be monitored through regular physical examinations, vital signs, hematologic laboratory tests, urinalyses, and incidence and severity of adverse events.|Proportion of subjects who maintain a CRR achieved at Week 52 in Study U2970g|Serum rituximab levels|Circulating B-cell counts.
NCT01845740	safety|Efficacy
NCT00094380	Safety, as measured by the occurrence of adverse events|Renal function|Lupus serology|SLE disease activity
NCT03453619	Proteinuria|Changes of Disease Specific Biomarkers|Complete clinical remission defined as normalization of proteinuria as defined by <200 mg/g uPCR at Week 48|Stabilization or improvement in estimated Glomerular Filtration Rate (eGFR) from baseline to Week 48
NCT01169857	Proteinuria|Renal function|Lupus activity score
NCT02260934	Percentage of Participants With At Least One Grade 3 or Higher Infectious Adverse Event By Week 24, Week 48 and Week 96|Percentage of Participants With B Cell Reconstitution at Week 24, Week 48 and Week 96|Percentage of Participants With Grade 4 Hypogammaglobulinemia by Week 24, Week 48, and Week 96|Percentage of Participants With a Complete Response at Week 24, Week 48, and Week 96|Percentage of…
NCT01369628	The nature (preferred terms) and incidence of AEs|Proportion of subjects fulfilling criteria for an Atacicept dose modification due to an IgG decrease|The frequency and severity of laboratory abnormalities
NCT01299922	the number of complete remissions, between the triple therapy with cyclosporine-prednisone-mycophenolic acid and conventional therapy with mycophenolic acid-prednisone as induction therapy in patients with lupus nephritis type III-IV-V|the number of partial and complete remissions, between triple therapy with prednisone, cyclosporine, mycophenolic acid and prednisone-mycophenolic acid.|the number…
NCT02074020	Proportion of responders to the SRI-8 composite responder index|Time to first severe SLE flare|Change in the number of actively tender or swollen joints and in mucocutaneous disease activity|Change in proteinuria from baseline|Proportion of subjects able to reduce oral steroid dose|Proportion of subjects with improved patient-reported outcomes|Time to treatment failure|Change from baseline in B c…
NCT01926054	Number of participants with adverse events|Change in laboratory data|Renal Response to Acthar Gel|Change in remission|Change baseline SLE laboratory|Change in extra-renal systemic lupus erythematosus disease activity index
NCT00908986	Efficacy at 6 months post treatment and durability of response at 12 months post treatment will be determined by: reduction in 24 hour urinary protein excretion, reciprocal creatinine, urinary sediment|Change from baseline at 6 and 12 months in non-renal SLE disease activity (BILAG), lupus serologies (anti-dsDNA antibodies) and complement consumption (C3, C4), serum albumin, cholesterol, triglyce…
NCT04128579	Incidence of Treatment Emergent Adverse Events|Time to maximum EQ001 serum concentration, Tmax|Maximum EQ001 serum drug concentration, Cmax|Minimum EQ001 serum drug concentration, Cmin|Total EQ001 exposure across time, AUC (from zero to infinity)|Half life of EQ001, t1/2|Volume of distribution of EQ001, Vd|Clearance, Cl|Inflammatory Markers|CD6 receptor occupancy
NCT03597464	Adverse events (AE) profile and routine biochemical and hematological assessments.|Proportion of subjects in renal response|Proportion of subjects in partial renal response|Renal flare as adjudicated by the Clinical Endpoints Committee (CEC).|Safety of Estrogens in Lupus Erythematosus National Assessment Systemic Lupus Erythematosus Disease Activity Index (SELENA-SLEDAI)|Change in Urine Protein t…
NCT00447265	Number of Adverse Events (AEs)Grade 3 or Higher Experienced by Participant During Treatment Phase of Study|Number of Participant Adverse Events (AEs) From Baseline to Early Study Withdrawal Visit|Percent of Participants Who Achieved a Renal Response at Week 24|Time to Participant's Renal Response|Participant Systematic Lupus Erythematosus Disease Activity Index (SLEDAI) Score at Baseline and at E…
NCT04564339	Both Cohorts: Percentage Change In Proteinuria From Baseline To Week 26 Assessed Using 24-hour Urine Collections|Both Cohorts: Percentage Change In Proteinuria From Baseline To Week 50 Assessed Using 24-hour Urine Collections|Both Cohorts: Change In Estimated Glomerular Filtration Rate (eGFR) From Baseline At Week 26 And Week 50|LN Cohort: Percentage Of Participants Meeting The Criteria For Compl…
NCT03859570	Level of proteinuria|Histopathologic subclass|Serum albumin|Glomerular Filtration Rate|Serologic markers|SELENA-Systemic Lupus Erythematosus Disease Activity Index (SLEDAI) Instrument Score|Longitudinal changes in patient global activity score|Longitudinal changes in physician global activity score|Prednisone dose|Serum and urinary cytokine levels
NCT00001789	0
NCT00001676	0
NCT00441220	0
NCT02081183	Creatinine Clearance|Urinary Protein|Serum Creatinine|Serum Albumin
NCT03917797	Achievement of Global Renal Response (GR) at Study Endpoint|Achievement of Complete Renal Response (CR) at Study Endpoint|Achievement of Partial Renal Response (PR) at Study Endpoint|Treatment Failure|Response of SLE Responder Index (SRI).|Selena Sledai|BILAG score|Disease Flares|Biomarker Response
